# Supplementary material for: Antibacterial Activity of Squaric Amide Derivative SA2 against Methicillin-Resistant Staphylococcus aureus
Source: Antibiotics (Basel). 2022 Oct 28;11(11):1497. doi: 10.3390/antibiotics11111497 (PMC9686510; doi:10.3390/antibiotics11111497)
Supplement: Supplementary file 1 [file antibiotics-11-01497-s001.zip]

Archive with 1 entries (1 files):
- antibiotics-1935192-supplementary.pdf
